# Supplementary material for: Single-Crystalline Nanowires of Molecular Ferroelectric Semiconductors for Optoelectronic Memory
Source: Nanomaterials (Basel). 2024 Nov 28;14(23):1920. doi: 10.3390/nano14231920 (PMC11643503; doi:10.3390/nano14231920)
Supplement: Supplementary file 1 [file nanomaterials-14-01920-s001.zip]

Archive with 1 entries (1 files):
- nanomaterials-3302401-supplementary.pdf
